# Supplementary material for: Identification of Kininogen-1 as a Serum Biomarker for the Early Detection of Advanced Colorectal Adenoma and Colorectal Cancer
Source: PLoS One. 2013 Jul 23;8(7):e70519. doi: 10.1371/journal.pone.0070519 (PMC3720899; doi:10.1371/journal.pone.0070519)
Supplement: Materials S1 — ClinProt Peak Statistic between healthy control and ACA patients. (XLS) [file pone.0070519.s004.xls]

## Sheet: ClinProtStatistic0096
ClinProt Peak Statistic
ClinProTools Version:	2.2 build 80
Number of peaks:	70
Sort Mode:	p value tta
S	Index	Mass	DAve	PTTA	PWKW	PAD	Ave1	Ave2	StdDev1	StdDev2	CV1	CV2
	Peak index	m/z value	Difference between the maximal and the minimal average peak area/intensity of all classes	P-value of t-test	P-value of Wilcoxon	P-value of Anderson-Darling test	Peak area/intensity average of class1	Peak area/intensity average of class2	Standard deviation of the peak area/intensity average of class1	Standard deviation of the peak area/intensity average of class2	Coefficient of variation in % of class1	Coefficient of variation in % of class2
X	14	2365.93	4.66	< 0.000001	< 0.000001	0.0102	6.2	1.54	2.29	0.24	36.94	15.78
X	7	1529.99	2.11	< 0.000001	< 0.000001	0.104	4.31	2.2	0.91	0.44	21.13	19.91
X	5	1347.19	2.53	< 0.000001	< 0.000001	0.000307	3.97	1.44	1.66	0.34	41.89	23.39
X	11	2021.19	6	< 0.000001	< 0.000001	0.0635	12.34	6.34	3.86	1.42	31.25	22.47
X	30	4054.72	2.15	< 0.000001	< 0.000001	0.0224	3.04	5.19	0.82	0.69	26.94	13.34
X	36	4210.43	12.75	< 0.000001	< 0.000001	0.0253	18.01	30.77	7.17	4.16	39.82	13.53
X	45	5160.49	1.08	< 0.000001	< 0.000001	0.00668	2.29	1.21	0.71	0.36	31.21	29.62
X	55	6037.33	1.17	< 0.000001	< 0.000001	0.00207	1.44	2.61	0.46	0.49	31.78	18.87
X	13	2310.86	1.55	< 0.000001	< 0.000001	0.0513	3.59	2.04	1.1	0.66	30.69	32.52
X	1	901.57	1.72	< 0.000001	0.000118	< 0.000001	3.39	1.66	1.9	0.42	56.11	25.22
X	3	1058.23	16.54	< 0.000001	4.16e-05	< 0.000001	27.1	10.56	19.48	5.4	71.88	51.1
X	12	2104.62	1.38	< 0.000001	1.13e-06	0.661	2.74	4.12	0.91	0.8	33.18	19.35
X	37	4248.06	0.69	1.19e-06	1.35e-06	0.138	1.86	2.55	0.4	0.41	21.58	16.05
X	38	4266.73	1.68	1.51e-06	1.35e-06	0.000483	2.53	4.21	0.97	1.02	38.13	24.16
X	35	4170.54	0.66	1.1e-05	0.000149	0.138	2.12	2.78	0.61	0.42	28.75	15.19
X	10	1979.73	1.78	2.92e-05	6.17e-06	< 0.000001	3.91	2.13	2.7	0.51	69.01	23.83
X	50	5634.34	1.24	2.92e-05	0.013	< 0.000001	3.16	1.92	1.74	0.56	55.18	28.95
X	42	4964.02	1.87	6.19e-05	2.83e-06	< 0.000001	1.62	3.49	0.97	1.46	59.68	41.86
X	43	5065.45	2.23	0.000149	0.013	< 0.000001	5.17	2.94	3.47	1.12	67.02	38.03
X	46	5248.38	0.31	0.000276	0.00113	0.867	1.48	1.79	0.34	0.25	22.83	14.07
X	40	4615.97	0.33	0.000501	0.000239	0.0325	1.57	1.9	0.35	0.29	22.38	15.32
X	41	4644.31	1.78	0.000707	0.0145	0.257	8.3	10.08	2.63	1.35	31.72	13.43
X	29	3956.09	1.21	0.000835	3.43e-05	< 0.000001	2.41	3.62	1.24	1.13	51.4	31.22
X	22	3192.24	0.96	0.000882	0.000314	0.071	4.31	3.35	0.81	0.94	18.81	28.13
X	19	2933.12	0.5	0.000882	0.0126	0.000141	3.08	2.58	0.8	0.37	26.02	14.42
X	31	4073.94	0.41	0.000954	0.00408	0.0513	2.25	2.66	0.53	0.36	23.37	13.58
X	59	6933.13	0.24	0.0011	0.065	< 0.000001	1	0.75	0.46	0.13	45.86	17.88
X	51	5753.32	0.88	0.00116	0.0387	< 0.000001	3.13	2.25	1.57	0.57	50.24	25.51
X	34	4150.29	0.27	0.00206	0.00531	0.33	1.93	2.21	0.38	0.26	19.57	11.93
X	15	2660.35	2.55	0.00271	0.00531	0.0549	9.07	11.62	3.38	2.63	37.24	22.62
X	69	9284.73	4.39	0.00636	0.0109	0.248	16.2	20.58	6.37	4.96	39.32	24.11
X	9	1568.12	0.81	0.0146	0.00158	0.000101	2.76	3.56	0.95	1.11	34.47	31.13
X	32	4091.61	1.46	0.0178	0.0375	0.557	8.02	9.49	2.53	1.86	31.53	19.63
X	2	917.6	0.56	0.0184	0.00312	3.22e-05	1.34	1.91	0.62	0.82	46.24	42.95
X	61	7763.8	0.71	0.0818	0.0476	0.0571	4.55	5.25	1.77	1.11	39.03	21.04
X	60	7467.84	0.12	0.104	0.331	0.000337	1.14	1.02	0.32	0.19	27.78	18.37
X	21	2990.94	1.86	0.112	0.228	< 0.000001	2.38	4.23	1.12	4.12	47.11	97.33
X	25	3263.1	0.84	0.112	0.00393	0.0264	5.37	4.53	1.21	1.79	22.45	39.55
X	6	1516.76	0.68	0.121	0.0364	0.000138	2.77	3.45	1.06	1.48	38.18	42.78
X	64	8561.95	0.43	0.122	0.161	< 0.000001	0.75	1.18	0.32	0.99	42.07	83.35
X	56	6432.26	0.33	0.138	0.408	< 0.000001	2.55	2.22	1.07	0.58	42.14	26.09
X	33	4127.65	0.25	0.138	0.343	4.57e-05	2.95	2.7	0.75	0.47	25.46	17.3
X	16	2684.94	0.26	0.154	0.851	< 0.000001	3.03	2.77	0.99	0.39	32.79	14.11
X	26	3275.62	0.22	0.169	0.545	1.22e-05	2.64	2.43	0.59	0.48	22.34	19.88
X	68	9176.37	0.14	0.173	0.115	0.00615	1.25	1.39	0.41	0.3	33	21.21
X	8	1543.87	0.56	0.201	0.11	2.71e-05	3.58	4.14	1.23	1.45	34.26	35.11
X	65	8859.21	0.07	0.239	0.326	4.19e-05	0.65	0.72	0.15	0.19	23.63	26.46
X	23	3214.31	0.14	0.257	0.331	0.922	2.47	2.61	0.32	0.39	13.12	15.12
X	47	5264.9	0.12	0.284	0.867	0.000101	1.81	1.69	0.61	0.2	33.8	11.9
X	57	6630.3	0.78	0.294	0.545	< 0.000001	6.14	5.36	3.25	2.05	52.86	38.19
X	18	2875.4	0.24	0.294	0.188	0.149	3.23	2.99	0.63	0.75	19.43	24.93
X	20	2952.5	0.78	0.296	0.065	1.14e-06	8.59	9.37	3.03	2.21	35.28	23.53
X	54	5957.11	0.26	0.325	0.15	0.000346	2.88	3.15	1.07	0.79	37.07	25.11
X	27	3315.88	0.29	0.346	0.45	1.22e-05	2.48	2.19	1.11	0.94	44.66	42.98
X	39	4282.75	0.22	0.422	0.00853	< 0.000001	2.32	2.55	1.5	0.53	64.61	20.81
X	66	9063.14	0.03	0.446	0.308	0.0316	0.78	0.82	0.18	0.13	23.58	15.52
X	53	5904.37	2.13	0.453	0.161	2.45e-06	36.42	38.55	13.55	7.44	37.21	19.29
X	52	5806.39	0.11	0.453	0.867	< 0.000001	2.31	2.2	0.67	0.4	29.1	18.11
X	63	8139.52	0.04	0.453	0.851	6.07e-06	0.81	0.76	0.24	0.17	29.9	22.33
X	49	5479.14	0.04	0.563	0.996	0.00993	1.34	1.3	0.27	0.19	19.91	14.26
X	24	3241.36	0.58	0.574	0.197	< 0.000001	8.38	8.96	4.34	2.87	51.75	32.04
X	44	5080.12	0.1	0.674	0.851	0.000101	2.11	2.01	1.02	0.58	48.42	28.78
X	48	5337.03	0.34	0.746	0.477	0.0102	10.53	10.87	4.1	2.65	38.97	24.41
X	70	9419.61	0.02	0.814	0.666	0.324	1.03	1.02	0.28	0.15	27.4	14.79
X	4	1074.24	0.29	0.851	0.395	< 0.000001	9.64	9.92	7.17	3.05	74.42	30.72
X	67	9131.81	0.02	0.851	0.867	0.104	1	0.98	0.28	0.21	27.73	21.38
X	58	6664.46	0.01	0.942	0.69	0.000705	1.3	1.29	0.5	0.33	38.75	25.25
X	62	7801.58	0	0.95	0.471	< 0.000001	0.84	0.84	0.25	0.12	29.23	14.72
X	28	3883.55	0.01	0.968	0.666	0.0157	2.02	2.02	0.52	0.34	25.84	17
X	17	2859.63	0.05	0.972	0.477	0.000705	11.18	11.24	4.08	6.39	36.49	56.86
