# Supplementary material for: Identification of Kininogen-1 as a Serum Biomarker for the Early Detection of Advanced Colorectal Adenoma and Colorectal Cancer
Source: PLoS One. 2013 Jul 23;8(7):e70519. doi: 10.1371/journal.pone.0070519 (PMC3720899; doi:10.1371/journal.pone.0070519)
Supplement: Materials S2 — ClinProt Peak Statistic between healthy control and CRC patients. (XLS) [file pone.0070519.s005.xls]

## Sheet: ClinProtStatistic0102
ClinProt Peak Statistic
ClinProTools Version:	2.2 build 80
Number of peaks:	61
Sort Mode:	p value tta
S	Index	Mass	DAve	PTTA	PWKW	PAD	Ave1	Ave2	StdDev1	StdDev2	CV1	CV2
	Peak index	m/z value	Difference between the maximal and the minimal average peak area/intensity of all classes	P-value of t-test	P-value of Wilcoxon	P-value of Anderson-Darling test	Peak area/intensity average of class1	Peak area/intensity average of class2	Standard deviation of the peak area/intensity average of class1	Standard deviation of the peak area/intensity average of class2	Coefficient of variation in % of class1	Coefficient of variation in % of class2
X	47	6037.33	0.97	< 0.000001	< 0.000001	0.00248	1.3	2.28	0.37	0.62	28.29	27.26
X	39	5248.44	0.54	< 0.000001	< 0.000001	0.164	1.47	2.01	0.34	0.44	23.14	21.96
X	5	1347.15	2.22	< 0.000001	< 0.000001	< 0.000001	4.35	2.12	1.59	1.36	36.54	64.06
X	13	2660.39	5.45	< 0.000001	< 0.000001	0.0014	9.18	14.63	3.49	5.56	37.97	38.03
X	41	5337.02	6.06	< 0.000001	1.02e-05	< 0.000001	9.45	15.5	3.53	7.52	37.34	48.52
X	26	4054.64	2.89	< 0.000001	0.000347	< 0.000001	3.02	5.91	0.85	4.02	28.3	68.05
X	11	2310.81	1.34	< 0.000001	< 0.000001	0.000243	3.73	2.39	1.13	1.1	30.23	46.02
X	3	1058.23	19.81	< 0.000001	< 0.000001	< 0.000001	29.42	9.6	20.28	8.28	68.93	86.25
X	52	7467.74	0.32	< 0.000001	< 0.000001	0.00369	1.18	0.86	0.33	0.25	27.52	28.52
X	44	5806.16	0.8	1.55e-06	0.00228	< 0.000001	2.19	2.99	0.46	1.26	20.89	42.31
X	25	3956.4	1.9	4.48e-06	1.08e-05	< 0.000001	1.94	3.84	0.44	3.39	22.51	88.38
X	17	2990.89	1.47	6.47e-06	4.82e-06	< 0.000001	2.55	4.02	1.14	2.28	44.79	56.75
X	42	5634.25	1.37	6.54e-06	< 0.000001	< 0.000001	2.91	1.54	1.65	0.92	56.71	59.61
X	43	5753.37	1.05	1.16e-05	< 0.000001	< 0.000001	2.98	1.93	1.26	0.94	42.14	48.82
X	46	5957.42	1.13	1.6e-05	0.000191	2.85e-06	2.75	3.88	1.04	1.72	38	44.29
X	45	5904.39	13.27	3.75e-05	0.000347	6.16e-06	33.71	46.98	12.52	21.63	37.14	46.04
X	14	2860.21	3.44	4.05e-05	8.11e-06	< 0.000001	11.47	8.03	4.44	3.46	38.72	43.1
X	16	2952.51	3.26	4.05e-05	0.000365	< 0.000001	8.19	11.44	3.07	5.39	37.5	47.12
X	19	3192.32	0.72	4.05e-05	6.31e-06	0.0103	4.17	3.45	0.74	1.12	17.65	32.54
X	1	901.6	1.33	6.31e-05	4.23e-05	< 0.000001	3.31	1.99	1.81	1.22	54.61	61.63
X	12	2365.95	2.27	7.75e-05	3.73e-05	< 0.000001	6.47	4.19	2.42	3.72	37.41	88.71
X	18	3061.27	1.5	8.32e-05	1.31e-05	< 0.000001	3.75	2.24	2.2	0.9	58.68	40.26
X	29	4128.64	0.6	0.0002	0.000873	0.121	3	2.41	0.81	0.81	26.89	33.7
X	4	1074.25	4.81	0.000306	1.37e-05	< 0.000001	11.03	6.22	7.16	5.61	64.94	90.16
X	21	3263.14	0.86	0.000317	0.00017	0.136	5.17	4.31	1.08	1.47	20.83	34.04
X	8	1979.75	1.67	0.000525	< 0.000001	< 0.000001	4.02	2.35	2.87	0.58	71.38	24.56
X	48	6432.17	0.68	0.00105	0.00031	8.94e-06	2.66	1.98	1.12	0.88	42.08	44.77
X	6	1530.03	0.95	0.00161	0.000153	1.81e-05	4.25	3.3	0.89	2.33	20.92	70.54
X	35	4964.05	0.85	0.00218	0.0352	< 0.000001	1.73	2.59	1.04	1.98	59.97	76.36
X	49	6588.26	0.25	0.00283	0.00257	7.21e-06	1.15	0.91	0.46	0.32	40.02	34.93
X	33	4282.75	0.72	0.00317	0.0137	< 0.000001	1.76	2.49	0.62	1.97	35.19	79.36
X	23	3315.79	0.57	0.00491	0.0057	< 0.000001	2.56	1.99	1.12	0.82	43.62	41.05
X	31	4210.45	5.1	0.0061	0.0574	8.74e-06	17.22	22.32	7.53	12.6	43.69	56.44
X	57	8859.29	0.1	0.00904	0.0574	< 0.000001	0.66	0.76	0.16	0.27	24.06	35.27
X	10	2104.62	0.59	0.0115	0.103	4.08e-06	2.73	3.33	0.96	1.57	35.23	47.2
X	50	6630.27	1.51	0.0158	0.00447	< 0.000001	6.11	4.6	3.43	2.63	56.13	57.06
X	34	4644.32	1.11	0.0281	0.0363	0.0735	8.36	7.25	2.64	2.43	31.55	33.57
X	32	4266.75	0.52	0.0343	0.252	< 0.000001	2.51	3.03	1.05	1.56	41.83	51.56
X	60	9175.26	0.16	0.0423	0.0783	0.00122	1.22	1.06	0.42	0.32	34.5	30.49
X	27	4073.65	0.23	0.0555	0.32	< 0.000001	2.17	2.4	0.49	0.79	22.44	32.93
X	7	1543.95	0.41	0.0888	0.0574	1.59e-06	3.69	3.28	1.24	1.14	33.74	34.91
X	61	9284.69	2.02	0.0903	0.0888	0.00369	16.04	14.02	6.44	5.05	40.15	36.02
X	38	5160.59	0.32	0.102	0.0147	2.46e-05	2.32	2.01	0.76	1.34	32.54	66.62
X	59	9132.48	0.08	0.102	0.111	0.254	0.94	0.86	0.24	0.25	25.99	29.32
X	51	6933.19	0.23	0.104	0.655	< 0.000001	0.94	1.17	0.48	1.04	51.37	88.99
X	15	2933.02	0.28	0.116	0.0957	< 0.000001	3.04	3.32	0.87	0.98	28.5	29.6
X	2	917.54	0.18	0.124	0.173	0.000152	1.4	1.22	0.61	0.57	43.34	46.68
X	9	2021.24	1.42	0.2	0.0424	0.000467	12.81	11.39	4.09	7.7	31.97	67.63
X	37	5079.97	0.26	0.224	0.211	< 0.000001	1.94	2.2	0.98	1.25	50.69	56.58
X	54	7801.67	0.06	0.263	0.521	0.00879	0.87	0.81	0.26	0.27	30.53	32.89
X	28	4091.73	0.58	0.266	0.399	0.0164	7.4	7.98	2.33	3.16	31.54	39.64
X	30	4171.28	0.14	0.337	0.521	0.00124	2.11	2.25	0.65	0.84	30.93	37.26
X	24	3883.55	0.11	0.366	0.355	0.00132	2.1	1.99	0.53	0.7	25.4	35.21
X	56	8561.81	0.05	0.382	0.399	1.95e-06	0.82	0.77	0.32	0.3	38.37	38.8
X	20	3241.38	0.56	0.536	0.189	< 0.000001	8.75	9.3	4.71	3.92	53.91	42.15
X	36	5065.47	0.27	0.569	0.415	< 0.000001	4.16	3.88	2.37	2.46	57.03	63.25
X	53	7763.8	0.19	0.625	0.66	0.000243	4.6	4.79	1.9	2.04	41.23	42.53
X	55	8139.6	0.02	0.772	0.991	< 0.000001	0.82	0.84	0.25	0.34	29.92	40.27
X	22	3275.67	0.03	0.816	0.0574	< 0.000001	2.49	2.53	0.42	1.05	16.86	41.55
X	40	5265.05	0.01	0.908	0.678	0.0017	1.82	1.81	0.65	0.5	35.76	27.87
X	58	9061.76	0	0.911	0.894	2.05e-06	0.78	0.78	0.19	0.26	25.03	33.16
